# Supplementary material for: Identification of Bioactive Compounds of Asparagus officinalis L.: Permutation Test Allows Differentiation among “Triguero” and Hybrid Green Varieties
Source: Molecules. 2021 Mar 15;26(6):1640. doi: 10.3390/molecules26061640 (PMC7999721; doi:10.3390/molecules26061640)
Supplement: Supplementary file 1 [file molecules-26-01640-s001.zip]

Archive with 1 entries (1 files):
- molecules-1121219-supplementary.pdf
